# Supplementary material for: Introducing dorsoventral patterning in adult regenerating lizard tails with gene-edited embryonic neural stem cells
Source: Nat Commun. 2021 Oct 14;12:6010. doi: 10.1038/s41467-021-26321-9 (PMC8516916; doi:10.1038/s41467-021-26321-9)
Supplement: Supplementary file 4 — Source Data [file 41467_2021_26321_MOESM4_ESM.xlsx]

## Sheet: Figure 4I
Figure 4I
			Sox2+																				GFAP+																				Tuj1+
	Emrbryo	Undifferentiated	102	127	142	91	128	145	105	113	136	98	120	133	102	110	137	108	118	143	121	120.5	107	135	123	93	136	114	91	142	115	106	144	121	99	135	114	98	155	120	117	120	3	2	3	6	0	0	7
		Vehicle Control	128	109	86	127	109	85	113	126	73	127	114	71	127	120	84	117	123	84	106	104	94	165	97	92	167	111	85	149	93	94	165	96	95	156	103	93	163	91	117	114	69	57	97	77	44	90	61
		Cyclopmaine	161	109	95	160	108	93	154	112	91	152	99	91	159	104	96	157	96	102	120	114.7	105	109	128	89	115	111	96	112	130	99	110	111	107	99	128	88	107	121	110	110	70	62	81	70	63	83	75
		SAG	102	147	99	115	146	103	117	150	98	109	165	99	113	161	91	110	165	103	119	121.4	138	110	93	129	118	102	141	119	91	133	103	96	135	104	97	144	120	103	115	112	14	13	0	8	1	8	13
	Adult	Undifferentiated	95	106	121	95	107	127	105	119	116	99	107	130	107	115	118	91	106	119	110	110.8	85	95	107	97	111	110	100	102	114	96	104	119	92	97	119	94	93	115	102	104	1	6	12	3	7	10	9
		Vehicle Control	121	127	125	120	146	116	124	145	108	134	133	112	127	135	120	133	127	117	125	124.6	124	137	102	122	136	96	123	128	107	117	145	91	119	141	111	116	142	103	119	119	7	12	2	7	3	12	1
		Cyclopmaine	107	116	108	105	125	97	119	129	113	122	122	94	117	130	97	105	136	106	113	114.2	127	125	105	123	127	102	111	137	100	123	127	94	108	128	94	127	131	105	117	113	10	2	3	3	10	1	10
		SAG	95	145	122	104	163	128	104	150	135	94	158	137	100	147	121	98	159	132	127	128.1	101	151	85	88	147	76	86	149	86	96	154	89	100	153	80	93	144	82	107	107	8	2	-6	4	13	2	8
[truncated: 13 more columns]

## Sheet: Figure 6D
Figure 6D
			Vehicle Control										Cyclopamine
	Embryo	Pax7	0.212931	0.82363	0.129373	0.282304	0.824813	0.149232	0.261231	0.92794	0.129373	0.392317	48.2123	59.022	40.1274	50.1231	52.2414	41.1315	42.7325	69.7342	43.2137	44.1123
		Shh	68.3424	50.3445	37.1233	52.8844	60.3436	43.2458	66.3454	43.5675	42.2346	52.4357	0.123973	0.420937	0.912393	0.427497	0.129037	0.979237	0.412975	0.123938	0.912937	0.490237
		Sox2	78.4523	17.3452	68.2234	80.2235	5.86656	66.3423	79.9574	9.43553	68.2342	91.7586	82.4535	79.8567	65.2343	88.4342	78.5457	54.2454	91.3454	90.6897	70.5635	90.2344
		GFAP	49.4335	58.2352	36.5623	54.2345	57.3247	35.2347	51.3346	60.7895	51.3479	59.3345	62.89	33.3337	72.8679	57.2457	32.899	65.9988	59.3457	36.3456	67.5467	59.4557
	Adult	Pax7	0.123793	0.920384	0.298238	0.120383	0.912373	0.271307	0.134848	0.912397	0.291287	0.412397	0.23383	0.612384	0.328238	0.323083	0.612383	0.323083	0.312012	0.612012	0.329037	0.412373
		Shh	63.3456	60.9889	57.4546	78.4356	59.3457	71.3335	77.6778	55.4356	65.7788	76.3345	73.5457	77.6776	56.4535	74.0978	77.5465	41.775	83.3546	68.3455	48.6571	75.5606
		Sox2	65.4758	80.4547	59.6059	77.4561	67.4541	58.4671	73.5467	75.0696	51.7571	77.5471	68.4706	80.4781	54.3467	67.4671	69.3458	57.5457	72.8671	78.6058	53.5757	83.5806
		GFAP	43.6575	36.568	54.3465	49.5677	46.4568	62.5669	39.7998	35.6768	67.8899	40.2327	54.8045	62.5479	54.3657	52.6676	63.4778	55.4568	52.5675	73.68	56.5649	53.4579

## Sheet: Figure 8Y
Figure 8Y
			Control NSCs					Smo KO NSCs
	Ventral Tail	0	0.122526	0.121904	0.118372	0.120187	0.122314	0.0654745	0.0912939	0.0612938	0.0817126	0.0721927
		1	0.0932344	0.0820938	0.0939239	0.0827987	0.0942393	0.0636335	0.0710938	0.0810927	0.0612913	0.0728274
		2	0.0841515	0.109383	0.0829379	0.102938	0.082983	0.0599735	0.0691284	0.0590794	0.0512326	0.0612736
		3	0.0732563	0.0743905	0.0836484	0.0823983	0.0712398	0.0545679	0.0402371	0.065216	0.0412736	0.0610173
		4	0.0646735	0.061204	0.0541284	0.0542383	0.0612398	0.0556883	0.0412904	0.0512784	0.0512936	0.0419127
		5	0.0623315	0.0519084	0.0641231	0.0523983	0.0623873	0.0436278	0.0239089	0.0412398	0.0312074	0.0410173
		6	0.0612157	0.0631093	0.0529014	0.062373	0.0581274	0.0415784	0.0371207	0.0381093	0.03937	0.03726
		7	0.0523215	0.0481209	0.0392104	0.0487124	0.0391238	0.0408485	0.0421983	0.0318398	0.0412037	0.0351101
		8	0.0312414	0.0312709	0.0361209	0.0362383	0.032033	0.0335361	0.0271204	0.0262313	0.0271204	0.0281017
		9	0.0135351	0.0131298	0.0082121	0.0129108	0.00812013	0.0134637	0.0134841	0.0221093	0.0129172	0.0181226
		10	0.00712222	0.00412908	0.00612094	0.00495895	0.00656579	0.00755235	0.00418382	0.00318313	0.00412017	0.00671513
		11	0.00312347	0.00210938	0.00102734	0.00146407	0.00273838	0.0032555	0.00210985	0.00510984	0.00212137	0.00451297
		12	0.00141679	0.000912097	0.000612094	0.00108374	0.00101927	0.00125679	0.00051489	0.000519382	0.000712395	0.000951201
	Dorsal Tail	0	0.124233	0.119084	0.121801	0.120227	0.119202	0.00236663	0.000340924	0.000129381	0.00040173	0.000301727
		1	0.0934289	0.0861237	0.12103	0.0929272	0.0892837	0.00196852	0.000812913	0.000710294	0.000881297	0.00181013
		2	0.0844084	0.0942098	0.0820315	0.0899102	0.0928218	0.00183574	0.000912094	0.000510118	0.00101736	0.000518197
		3	0.0756336	0.0710927	0.0912097	0.0810282	0.0729204	0.00172435	0.000120978	0.000438483	0.000393236	0.00167271
		4	0.0608473	0.0719082	0.0641301	0.0637283	0.0691827	0.00100638	0.000319348	0.00021238	0.00087337	0.000912937
		5	0.0634057	0.0620935	0.0542094	0.0582827	0.0612827	0.00163544	0.000324401	0.000212938	0.00129373	0.000320987
		6	0.0637309	0.0530129	0.0420193	0.0581722	0.0481273	0.00167345	0.000520983	0.000640959	0.000812726	0.00158222
		7	0.0537047	0.0312098	0.0561284	0.0528375	0.0312838	0.00158764	0.000212832	0.000324908	0.000319263	0.00148273
		8	0.0375481	0.0215392	0.0420935	0.0312837	0.0381294	0.00132437	8.10294e-05	0.000901238	0.00129726	0.000839372
		9	0.0145706	0.0106204	0.00904884	0.00922737	0.0108127	0.00173645	0.00021283	0.000312831	0.000219636	0.00092727
		10	0.00757058	0.00420939	0.0054421	0.00418273	0.00681263	0.000736368	4.18338e-05	6.21983e-05	5.10176e-05	4.19267e-05
		11	0.00345707	0.0025399	0.00912933	0.00612836	0.00498127	0.000334378	5.39082e-05	8.10294e-06	0.000518182	8.29337e-06
		12	0.00175708	0.000934094	0.000943949	0.00120914	0.00129267	0.000167764	9.01297e-06	7.12937e-06	8.1363e-06	9.272e-06

## Sheet: Figure 8Z
Figure 8Z
		Control					smo KO
	Pax7	0.120977	0.730975	0.940848	0.230371	0.920833	28.1129	5.92831	36.9309	5.22121	31.2938
	Shh	58.9038	75.9039	48.2912	52.9338	71.2973	0.349175	0.252844	0.927392	0.320383	0.812312
	Sox2	81.2909	69.121	71.2124	71.9127	81.2082	70.9676	75.9869	54.3536	63.0831	72.3083

## Sheet: Supplementary Figure 5
	Anti-RFP
	Anti-GFP
	Anti-Cre
	Anti-Sox2

## Sheet: Supplementary Figure 11
Supplementary Figure 11
		% of Sox2+ Cells that are RFP+										% of Tuj1+ Cells that are RFP+										% of GFAP+ Cells that are RFP+										% of GFAP+ Cells that are Sox2+
	Early Embryo	72	88	69	67	92	65	69	92	69	77	50	45	67	46	41	69	51	44	62	54	75	91	80	74	86	84	73	96	80	70	89	82	96	86	78	100	90	85	99	91
	Late Embryo	64	84	61	62	79	58	63	79	61	61	47	53	62	48	52	64	51	48	60	47	73	67	98	73	71	96	71	71	93	74	89	99	94	94	100	91	94	99	96	91
	Adult	57	78	72	61	80	76	54	76	75	52	65	36	52	68	33	51	61	31	54	66	72	56	69	68	58	68	72	52	64	69	88	98	95	86	96	100	88	99	97	91
	Regenerated	99	86	90	94	89	93	94	89	86	95	88	94	90	83	99	90	87	89	86	88	92	89	93	89	94	88	88	88	88	89	99	92	89	98	88	86	95	90	91	95

## Sheet: Supplementary Figure 13
Supplementary Figure 13
			Sox2			GFAP			DCX			NeuroD2			Tuj1
	Embryo	Vehicle Control	-1.34535	0.652352	0.378946	0.352526	0.725255	-1.30586	50.3464	46.8058	37.4565	58.4546	49.7546	64.8606	35.5465	45.3536	54.5646
		Cyclopamine	-2.35354	0.354784	2.36391	-2.4255	0.536345	0.964568	37.8761	53.3453	42.4232	68.8086	57.4565	48.506	49.7761	39.7059	59.5671
		SAG	-3.56456	4.67456	0.5.465466	-2.45647	0.364684	0.523548	-2.28354	0.565675	0.699059	0.883457	0.982346	0.954538	0.433544	-1.6757	0.675224
	Adult	Vehicle Control	0.348984	0.823988	0.23983	0.34345	0.565364	0.836386	0.123907	-0.836405	0.129374	0.671231	0.397312	-0.927394	0.129371	-0.239389	0.129073
		Cyclopamine	0.2324	0.43255	0.435234	0.34245	0.343141	0.847536	0.12393	-0.128363	-0.123313	-0.239074	0.123934	0.252335	0.123093	-0.819733	0.123847
		SAG	0.733	0.23863	0.2373	0.123709	0.137037	0.382633	-0.927374	0.213873	0.813636	0.348714	-0.198393	0.129301	0.239373	-0.239239	0.123973

## Sheet: Supplementary Figure 15
Supplementary Figure 15
	Smo Expression
	0.92084	0.752164	0.932499	0.912357	0.712336
	0.23924	0.251239	0.343984	0.244567	0.322457
	0.513711	0.571297	0.528935	0.512357	0.512326
	0.0710271	0.0217391	0.0812939	0.0212336	0.0743788
	0.311097	0.37121	0.354291	0.321236	0.323238
	0.190129	0.16103	0.261209	0.242325	0.163368
	0.012813	0.0217392	0.0349893	0.0196442	0.0324458
	0.209724	0.312731	0.209128	0.242258	0.233457
	0.0812098	0.0482092	0.0712094	0.0723446	0.0492346
	0.129813	0.18121	0.144181	0.132346	0.173456
	0.239824	0.291297	0.321931	0.255445	0.313448
	0.0342094	0.0239194	0.0612074	0.034556	0.0534568
	0.612097	0.761204	0.512739	0.587553	0.756665
	0.520933	0.651209	0.52129	0.534567	0.645679
	0.0191839	0.0120398	0.051348	0.0345534	0.0156668
	0.239239	0.12934	0.264813	0.257543	0.15668
	0.271219	0.298162	0.371294	0.0345568	0.0274557
	0.0712928	0.0352574	0.0810927	0.0421934	0.0720831
	0.123908	0.131495	0.23498	0.187374	0.219173
	0.0129384	0.0712394	0.0498214	0.0282727	0.0691782
	0.812324	0.834905	0.901238	0.819173	0.892929
	0.0612387	0.0539049	0.0348048	0.051716	0.0419128
	0.819719	0.612097	0.542012	0.788262	0.591913
	0.12374	0.212097	0.323208	0.292636	0.191916
	0.0689264	0.023985	0.167192	0.092663	0.152826
	0.423037	0.471028	0.571298	0.498282	0.568184
	0.128739	0.151209	0.134949	0.128826	0.149238
	0.0518264	0.0349035	0.0612937	0.0429239	0.0519274
	0.12922	0.19274	0.154842	0.131927	0.182826
	0.41475	0.382094	0.34984	0.399363	0.409192
	0.512986	0.621094	0.523908	0.519199	0.591913
	0.0317903	0.0429291	0.012813	0.0219173	0.0391791
	0.12739	0.130935	0.171093	0.152816	0.149492
	0.129074	0.190127	0.156123	0.181825	0.131973
	0.0412907	0.0712907	0.0127939	0.0573246	0.0244477
	0.398912	0.309385	0.512097	0.323457	0.454743
	0.209329	0.221097	0.370121	0.252248	0.323335
	0.0109128	0.0121988	0.0601249	0.0334665	0.0523366
	0.810927	0.530985	0.520944	0.523675	0.793379
	0.862386	0.907219	0.851209	0.853464	0.900235
	0.239839	0.243906	0.280912	0.234357	0.267536
	0.129013	0.138231	0.190172	0.143227	0.134348
	0.0982398	0.0648013	0.0219384	0.0324567	0.0883347
	0.129822	0.172938	0.123098	0.123357	0.169623
	0.510274	0.349089	0.423097	0.354579	0.433448
	0.0624906	0.0239829	0.0172937	0.0222789	0.0446678
	0.110983	0.14312	0.154093	0.133265	0.153346
	0.612037	0.63219	0.701274	0.634457	0.700643
	0.0712097	0.0230982	0.061204	0.0343468	0.0556889
	0.239833	0.128202	0.27103	0.234567	0.133456

## Sheet: Supplementary Figure 16
Supplementary Figure 16
		Gli1 mRNA expression fold change
		25.8192	20.1294	20.2391	24.5633	21.3452
		19.2084	17.5216	19.325	20.3453	16.2344
		12.3924	12.5124	10.4398	11.9546	11.1224
		15.1371	15.713	10.2893	13.3242	11.5658
		0.0102709	0.0173907	-10.0129	0.0133414	-11.3423
		13.111	13.7121	10.5429	13.3413	11.3452
		10.9013	10.6103	10.6121	11.3452	10.2342
		0.0281298	0.0173917	-5.04989	0.0223145	-5.34535
		12.0972	14.1273	10.0913	11.3452	11.3525
		0.812098	0.482092	-7.07121	0.532424	-7.45656
		10.2981	10.8121	10.4418	10.4564	10.3435
		12.3982	12.913	10.2193	11.2341	10.4635
		0.0420938	0.0391938	-3.01207	0.0412315	-3.34441
		16.121	17.612	15.1274	15.4541	15.5423
		15.2093	16.5121	15.2129	16.3452	16.4564
		0.0918392	0.0203983	-4.01348	0.0212343	-4.34535
		12.3924	11.2934	10.6481	11.4563	11.3455
		12.7122	12.9816	10.7129	12.3454	11.4564
		0.0129279	0.0525736	-8.01093	0.0229147	-8.29394
		11.2391	11.3149	10.3498	11.1246	11.2154
		0.029384	0.0123937	-7.09821	0.0212347	-7.12353
		18.1232	18.349	19.0124	18.7321	18.2324
		0.0123874	0.039049	-6.04805	0.0234343	-6.23457
		18.1972	16.121	15.4201	17.3235	16.2346
		11.2374	12.121	10.2321	12.3356	11.1234
		0.0689264	0.023985	-3.67192	0.0693453	-4.43456
		14.2304	14.7103	15.713	15.4642	13.3457
		11.2874	11.5121	10.3495	10.3457	11.2124
		0.0182638	0.049035	-7.01294	0.0434235	-7.32457
		11.2922	11.9274	10.5484	11.4452	11.4357
		14.1475	13.8209	13.4984	13.0574	14.4523
		15.1299	16.2109	15.2391	17.0546	16.2246
		0.0179027	0.0292908	-4.02813	0.0205764	-4.45342
		11.2739	11.3093	10.7109	12.3445	11.2235
		11.2907	11.9013	10.5612	12.9573	11.3452
		0.0129074	0.0129074	-5.02794	0.0112346	-5.05877
		13.9891	13.0938	15.121	13.3421	14.4243
		12.0933	12.211	10.7012	12.2321	10.3452
		0.00912791	0.0219884	-9.00125	0.0212245	-9.45631
		18.1093	25.3098	15.2094	18.3453	15.3452
		18.6239	19.0722	18.5121	19.3524	18.6355
		12.3984	12.4391	10.8091	11.2344	10.4123
		11.2901	11.3823	10.9017	11.3423	11.2344
		0.0823983	0.0480129	-5.01938	0.0895766	-5.23456
		11.2982	11.7294	10.231	10.8967	11.4522
		15.1027	23.4909	14.231	18.5436	13.4536
		0.0249059	0.0398294	-3.07294	0.0323456	-3.56457
		11.1098	11.4312	10.5409	12.2334	10.9588
		16.1204	26.3219	17.0127	19.4563	15.6345
		0.0120973	0.0309824	-2.01204	0.0335424	-2.54634
		12.3983	11.282	11.7103	12.2341	12.4635

## Sheet: Supplementary Figure 17
Supplementary Figure 17
	Gli Promoter Activity
	105.819	100.129	50.2391	86.2973	48.1287
	109.208	107.522	59.325	88.123	54.2103
	102.392	102.512	40.4398	85.129	38.6857
	105.137	105.713	30.2893	83.1202	31.5128
	0.0102709	0.0173907	0.0129392	0.0192183	0.23983
	103.111	103.712	60.5429	87.9238	55.124
	100.901	100.61	20.6121	76.2398	21.124
	0.0281298	0.0173917	0.0498933	0.0191238	0.120982
	102.097	104.127	80.0913	86.2874	74.124
	0.812098	0.482092	7120937973	0.491271	0.123983
	100.298	100.812	60.4418	81.2378	65.2131
	102.398	102.913	20.2193	75.2971	21.1231
	0.0420938	0.0391938	0.012074	0.0412308	0.23872
	106.121	107.612	35.1274	87.6577	35.7128
	55.2093	66.5121	85.2129	73.1218	50.8155
	0.0918392	0.0203983	0.0134805	0.0312127	0.129712
	102.392	101.293	80.6481	91.1287	83.2027
	102.712	102.982	70.7129	92.2826	72.1273
	0.0129279	0.0525736	0.0109274	0.0612897	0.11722
	101.239	101.315	40.3498	89.121	42.9183
	0.029384	0.0123937	0.0982137	0.0391227	0.181262
	108.123	108.349	49.0124	87.1204	46.1287
	0.0123874	0.039049	0.0480484	0.0171924	0.123876
	108.197	106.121	75.4201	91.1287	75.1239
	101.237	102.121	30.2321	83.121	29.1231
	0.0689264	0.023985	0.671924	0.0523973	0.120937
	104.23	104.71	25.713	86.7153	28.6125
	101.287	101.512	90.3495	105.619	85.1238
	0.0182638	0.049035	0.0129373	0.0213974	0.120172
	101.292	101.927	50.5484	91.1279	47.2097
	104.147	103.821	63.4984	96.1204	60.2912
	105.13	106.211	55.2391	93.1129	54.124
	0.0179027	0.0292908	0.0281301	0.019124	0.123098
	61.2739	81.3093	100.711	73.124	57.124
	71.2907	91.9013	100.561	84.124	73.124
	0.0129074	0.0191284	0.0279394	0.0151937	0.120973
	103.989	103.094	35.121	78.124	34.7281
	102.093	102.211	40.7012	79.2386	43.1286
	0.00912791	0.0219884	0.0012486	0.0129237	0.123098
	108.109	105.31	75.2094	102.13	76.1274
	108.624	109.072	78.5121	98.1237	79.1239
	102.398	102.439	60.8091	80.913	57.613
	101.29	101.382	30.9017	75.6129	30.1274
	0.0823983	0.0480129	0.019384	0.0519263	0.123974
	101.298	101.729	40.231	81.8297	38.1291
	105.103	103.491	44.231	86.121	42.2097
	0.0249059	0.0398294	0.0729373	0.0292927	0.120973
	101.11	101.431	70.5409	97.121	65.9197
	106.12	106.322	87.0127	104.513	91.513
	0.0120973	0.0309824	0.0120397	0.029172	0.129726
	102.398	101.282	41.7103	76.103	45.1297

[truncated: 2 more sheets: Supplementary Figure 18, Supplementary Figure 19]
